# Supplementary material for: Targeting Cyclooxygenase-2 in Pheochromocytoma and Paraganglioma: Focus on Genetic Background
Source: Cancers (Basel). 2019 May 28;11(6):743. doi: 10.3390/cancers11060743 (PMC6627450; doi:10.3390/cancers11060743)
Supplement: Supplementary file 1 [file cancers-11-00743-s001.zip]

Archive with 3 entries (3 files):
- Figure_S1-Clustering_hypoxia-related_genes.tif
- Table_S1-Statistical_analyses_COX-2_vs_clinical_data#02.xlsx.pdf
- Table_S2_Pearson_correlation_COX-2_vs_hypxia-regulated_genes#02.pdf
